# Supplementary material for: Biglycan Is a Novel Mineralocorticoid Receptor Target Involved in Aldosterone/Salt-Induced Glomerular Injury
Source: Int J Mol Sci. 2022 Jun 15;23(12):6680. doi: 10.3390/ijms23126680 (PMC9224513; doi:10.3390/ijms23126680)
Supplement: Supplementary file 1 [file ijms-23-06680-s001.zip]

Archive with 1 entries (1 files):
- ijms-1750486-supplementary.pdf
